# Supplementary material for: Isolation and Functional Analysis of EPHEMERAL1-LIKE (EPH1L) Genes Involved in Flower Senescence in Cultivated Japanese Gentians
Source: Int J Mol Sci. 2022 May 17;23(10):5608. doi: 10.3390/ijms23105608 (PMC9147615; doi:10.3390/ijms23105608)
Supplement: Supplementary file 1 [file ijms-23-05608-s001.zip]

Archive with 1 entries (1 files):
- ijms-1691055-supplementary.pdf
